# Supplementary material for: Altered Pain Sensitivity in Elderly Women with Chronic Neck Pain
Source: PLoS One. 2015 Jun 3;10(6):e0128946. doi: 10.1371/journal.pone.0128946 (PMC4454693; doi:10.1371/journal.pone.0128946)
Supplement: S1 Dataset — (XLSX) [file pone.0128946.s001.xlsx]

## Sheet: Sheet1
ID	Group	PPT C5-6	PPT TA	HPT C5-6	HPT TA	CPT C5-6	CPT TA	Supra45 C5-6	Supra47 C5-6	Supra49 C5-6	Supra45 TA	Supra47 TA	Supra49 TA
1	1	501.33	678.5	48.1	48.72	0.7	0	77.5	92.5	100	60	67.5	100
2	2	295.67	450.5	47.68	48.38	0	0	40	47.5	55	50	60	82.5
3	1	315.17	370	46.45	47.78	0	1.42	87.5	90	100	77.5	90	100
4	1	328	805.33	48.82	48.88	0.48	0	27.5	37.5	52.5	20	42.5	47.5
5	1	399.83	509.33	48.1	48.87	0	0	65	70	75	52.5	50	100
6	1	461	431.83	48.1	48.27	2.88	0.32	70	85	92.5	77.5	87.5	100
7	2	253	289.67	36.85	44.95	4.07	5.8	47.5	60	100	57.5	72.5	100
8	1	417.5	546.67	45.65	49.7	4.38	0	90	95	100	60	80	100
9	2	313.17	310	48.92	49.47	0	0	95	100	100	47.5	72.5	100
10	1	344.33	372.67	47.98	48.43	0	0	70	72.5	90	62.5	72.5	80
11	1	301.83	364	46.28	47.42	0	0	90	95	100	65	80	95
12	1	297.33	419.17	46.83	47.72	1.53	0	82.5	85	100	55	62.5	97.5
13	2	309	555.33		47.35	3.67	0.32	65	90	100	65	70	95
14	2	222.83	209	40.15	47.37	12.07	16.03	100	97.5	100	90	95	100
15	2	242.67	256.67	46.72	45.67	7.9	0.12	52.5	75	100	42.5	77.5	100
16	1	598.5	591.5	48.67	48.72	1.5	0	65	77.5	92.5	65	65	100
17	2	269.17	371	49.2	48.03	11.78	4.55	57.5	80	97.5	35	85	95
18	1	431.5	568	48.13	49.5	0	0	65	87.5	100	55	70	97.5
19	1	370.5	396.83	44.83	48.3	0	0	45	72.5	87.5	45	57.5	65
20	1	575.67	584.5	46.82	46.23	0	0	32.5	32.5	37.5	27.5	32.5	35
21	1	363.17	426.33	47.05	47.43	0	0	65	82.5	100	72.5	87.5	100
22	1	391.83	455.67	49.47	49.73	0	0	10	12.5	20	12.5	12.5	30
23	1	241.67	414.33	47.57	48.85	0	0	65	67.5	75	22.5	62.5	82.5
24	1	342.5	467.5	48.3	48.58	0	0	72.5	82.5	97.5	30	72.5	97.5
25	2	260.33	392.5	48.35	47.7	2.2	0.88	67.5	87.5	100	65	77.5	95
26	2	242.17	520.83	44.98	44.23	0	0	72.5	95	100	82.5	97.5	100
27	1	232.17	245		47	0	0	65	80	85	57.5	67.5	87.5
28	1	341.33	468.67	48.23	48.02	0	0.52	70	75	97.5	72.5	72.5	100
29	2	410.5	527.67	48.78	48.4	1.42	3.7	57.5	80	97.5	25	65	100
30	1	348.83	394.17	48.27	48.8	0.93	0	65	72.5	100	50	60	100
31	1	375.83	360.17	47.2	48.27	0	0	55	60	75	40	65	100
32	1	447.67	404.17	48.95	48.02	1.13	0.52	75	80	100	70	77.5	100
33	1	375.17	507.5	47.87	48.25	0		95	100	100	77.5	95	100
34	1	302	598.33	47.08	48.85	0	0	75	80	100	32.5	92.5	100
35	2	368	459	48.32	47.85	0	0	27.5	47.5	47.5	62.5	72.5	72.5
36	1	386	699.5	49.58	49.27	0.78	0	37.5	55	100	40	62.5	77.5
37	1	344.67	628.33	49.23	48.9	0	0	37.5	40	100	10	75	100
38	2	255	699.33	48.7	48.67	6.95	1.38	40	42.5	100	42.5	40	100
39	2	274.17	510.33	48.07	48.52	0.93	0	82.5	90	100	50	82.5	100
40	2	319.33	740	47.57	48.18	0	0	90	90	100	80	95	100
41	1	380.33	559.67	48.27	48.7	0	0	87.5	95	100	40	75	100
42	2	278	395.5	46.6	44.4	9.22	0.53	82.5	100	100	70	100	100
43	2	319	489.5	49.07	48.8	0.15	0	70	82.5	95	62.5	72.5	100
44	2	344.83	524.67	46.52	48.08	0	0	62.5	67.5	100	27.5	52.5	100
45	1	372	488.67	47.4	49.6	0	0	67.5	80	100	37.5	42.5	100
46	2	154.83	428.17	47.15	49.07	2.93	0.22	85	90	97.5	60	65	90
47	2	216	461.17	48.15	48.18	0.02	0.08	80	80	100	80	95	100
48	1	333.34	440.83	48.04	49.14	0	0	95	95	100	52.5	77.5	100
49	1	374.84	452.84	47.5	47.77	1.65	0.95	92.5	87.5	100	47.5	85	100
50	2	371	560	47.22	48.55	0	0	77.5	82.5	95	75	77.5	100
51	2	279	577.84	48.2	49.1	0	0	47.5	65	100	47.5	70	100
52	2	287.16	689.5	47.29	47.59	2.3	3.62	75	75	100	72.5	77.5	100
53	2	348.84	648.17	49.02	50	4.99	0	70	72.5	90	37.5	50	80
54	2	352.34	550.33	48.6	50	0.59	5	40	50	67.5	25	35	57.5
55	2	226.5	393.5	47.94	47.94	0.52	0	75	75	100	57.5	72.5	100
56	2	362.5	437.16	47.89	48.45	5.92	0	97.5	95	100	17.5	55	100
57	2	246.17	501.34	48.53	48.53	2.92	2.57	85	85	95	70	80	85
58	2	231.17	494.67	49.9	49.32	2.3	0	17.5	30	40	22.5	35	37.5
59	2	332.34	633.5	47.9	47.39	4.12	0	57.5	57.5	97.5	52.5	72.5	100
60	2	226	390.17	48.05	48.03	2.12	0.88	15	35	95	25	67.5	100
